# Supplementary material for: Ultra-Low Thermal Conductivity of Moiré Diamanes
Source: Membranes (Basel). 2022 Sep 25;12(10):925. doi: 10.3390/membranes12100925 (PMC9607344; doi:10.3390/membranes12100925)
Supplement: Supplementary file 1 [file membranes-12-00925-s001.zip]

Archive with 1 entries (1 files):
- membranes-1910833-supplementary.pdf
